# Supplementary material for: Prediction of the Overseas Migration of the Fall Armyworm, Spodoptera frugiperda, to Japan
Source: Insects. 2023 Oct 6;14(10):804. doi: 10.3390/insects14100804 (PMC10607009; doi:10.3390/insects14100804)
Supplement: Supplementary file 1 [file insects-14-00804-s001.zip]

Archive with 1 entries (1 files):
- insects-2597493-supplementary.pdf
